# Supplementary material for: Evaluating the potential of a novel oral lesion exudate collection method coupled with mass spectrometry-based proteomics for oral cancer biomarker discovery
Source: Clin Proteomics. 2011 Sep 13;8(1):13. doi: 10.1186/1559-0275-8-13 (PMC3200993; doi:10.1186/1559-0275-8-13)
Supplement: Additional file 2 — Proteins with significant differential abundance in healthy tissue versus OPML. [file 1559-0275-8-13-S2.XLSX]

## Sheet: Sheet1
Supplementary Table 1: Proteins with significant differential abundance in healthy tissue versus OPML
Proteins with OPML/healthy abundance ratio of >1.5 or < 0.67 and p value < 0.05 are shown
		Quantitative values (normalized MS/MS spectra matched to each protein in each sample)
		Healthy control exudates			OPML exudates			*conservative estimate of ratio; no peptides detected in healthy control exudates
Gene name	Identified protein	H1	H2	H3	OPML1	OPML2	OPML3	OPML/Healthy normalized spectra ratio	P-Value, student's t-test
IL1F6	Interleukin-1 family member 6	0	0	1	10	3	9	22	0.034
HNRNPA1	Isoform A1-B of Heterogeneous nuclear ribonucleoprotein A1	0	0	0	5	5	2	12.00*	0.016
GNB2	Guanine nucleotide-binding protein G(I)/G(S)/G(T) subunit beta-2	0	1	0	3	4	5	12	0.0053
NQO1	NAD(P)H dehydrogenase [quinone] 1	0	0	0	4	5	1	10.00*	0.05
PPP1CB	Serine/threonine-protein phosphatase PP1-beta catalytic subunit	1	0	0	4	3	3	10	0.0031
RPS15A	40S ribosomal protein S15a	1	0	0	4	4	2	10	0.016
PFKL	Isoform 1 of 6-phosphofructokinase, liver type	0	0	0	2	3	4	9.00*	0.0065
PAFAH1B1	Isoform 1 of Platelet-activating factor acetylhydrolase IB subunit alpha	1	0	0	4	3	2	9	0.016
SND1	Staphylococcal nuclease domain-containing protein 1	0	0	0	3	2	3	8.00*	0.0013
XRCC6	ATP-dependent DNA helicase 2 subunit 1	0	0	0	3	3	2	8.00*	0.0013
GIPC1	PDZ domain-containing protein GIPC1	0	0	0	3	2	2	7.00*	0.0022
RARS	Isoform Complexed of Arginyl-tRNA synthetase, cytoplasmic	0	0	0	2	2	3	7.00*	0.0022
DYNC1I2	Isoform 2C of Cytoplasmic dynein 1 intermediate chain 2	0	0	0	4	2	2	8.00*	0.016
hnRNPM	Isoform 1 of Heterogeneous nuclear ribonucleoproein M	0	0	0	5	2	1	8.00*	0.091
NCL	Nucleolin	0	0	0	3	2	1	6.00*	0.026
RPS5	40S ribosomal protein S5	0	0	0	1	3	2	6.00*	0.026
TJP1	Isoform Long of Tight junction protein ZO-1	0	0	1	2	2	2	6	0.0075
RPL35A	60S ribosomal protein L35a	1	0	1	6	3	3	6	0.034
RPL15	60S ribosomal protein L15	1	1	0	5	4	2	5.5	0.033
HNRNPA2B1	Isoform B1 of Heterogeneous nuclear ribonucleoproteins A2/B1	1	0	1	2	5	4	5.5	0.033
RPS9	40S ribosomal protein S9	3	1	1	11	8	8	5.4	0.0037
RAB2A	Ras-related protein Rab-2A	1	0	0	2	1	2	5	0.047
RPS26	Ribosomal protein 26 (RPS26) pseudogene	0	1	0	1	2	2	5	0.047
NCKAP1	Nck-associated protein 1	1	1	0	2	3	5	5	0.047
PPP2CB	Serine/threonine-protein phosphatase 2A catalytic subunit beta isoform	2	1	0	5	4	4	4.33333	0.0075
PPA1	Inorganic pyrophosphatase	1	1	1	5	3	5	4.33333	0.0079
LMO7	Isoform 3 of LIM domain only protein 7	1	2	0	4	3	6	4.33333	0.034
XRCC5	ATP-dependent DNA helicase 2 subunit 2	0	0	0	1	1	2	4.00*	0.016
ETHE1	Protein ETHE1, mitochondrial	0	0	0	1	1	2	4.00*	0.016
hCG_18290	Uncharacterized protein ENSP00000275524	0	0	0	2	1	1	4.00*	0.016
TOMM70A	Mitochondrial import receptor subunit TOM70	0	0	0	2	1	1	4.00*	0.016
LCN2	Neutrophil gelatinase-associated lipocalin	2	0	1	3	4	5	4	0.021
RPS13	40S ribosomal protein S13	2	1	1	6	4	5	3.75	0.0053
RPL13A	60S ribosomal protein L13a	1	1	1	4	5	2	3.66667	0.039
RPS16	40S ribosomal protein S16	2	2	0	6	4	4	3.5	0.024
FAM83H	Protein FAM83H	1	2	0	3	4	3	3.33333	0.025
PTMA	Putative uncharacterized protein	2	2	1	6	3	7	3.2	0.042
SQRDL	Sulfide:quinone oxidoreductase, mitochondrial	4	1	2	6	7	9	3.14286	0.016
RPS3A	40S ribosomal protein S3a	4	6	1	16	9	9	3.09091	0.049
RPS12	40S ribosomal protein S12	2	2	1	6	5	4	3	0.0075
SULT2B1	Isoform 1 of Sulfotransferase family cytosolic 2B member 1	3	3	3	7	9	9	2.77778	0.0013
ARHGAP1 cDNA FLJ60782	highly similar to Rho-GTPase-activating protein 1	1	2	1	4	3	4	2.75	0.0078
RPS6	40S ribosomal protein S6	2	3	1	7	5	4	2.66667	0.034
DIAPH1	diaphanous 1 isoform 2	2	1	1	3	4	3	2.5	0.013
ALDOC	Fructose-bisphosphate aldolase C	6	4	2	13	8	9	2.5	0.035
HIST1H4J;HIST1H4L;HIST2H4B;HIST1H4D;HIST1H4F;HIST1H4C;HIST2H4A;HIST1H4I;HIST1H4K;HIST1H4A;HIST4H4;HIST1H4E;HIST1H4H;HIST1H4B	Histone H4	18	11	7	39	21	30	2.5	0.042
PLEC1	plectin 1 isoform 7	28	25	7	60	40	48	2.46667	0.029
GANAB cDNA FLJ61290	highly similar to Neutral alpha-glucosidase AB	5	2	3	8	9	6	2.3	0.025
ARPC1A	Actin-related protein 2/3 complex subunit 1A	2	2	1	4	3	4	2.2	0.013
S100A8	Protein s100-A8	20	22	14	55	32	26	2.01786	0.088
HSP90AB1	Heat shock protein HSP 90-beta	25	14	19	48	35	33	2	0.027
HMGB2	High mobility group protein B2	1	0	0	0	0	2	2	0.047
TGM3	Protein-glutamine gamma-glutamyltransferase E	66	46	35	109	90	81	1.90476	0.022
HSP90AA1	heat shock protein 90kDa alpha (cytosolic), class A member 1 isoform 1	23	11	16	33	27	31	1.82	0.025
ACTR2	Actin-related protein 2	7	4	4	7	10	10	1.8	0.047
TKT cDNA FLJ54957	highly similar to Transketolase	10	10	6	17	16	12	1.73077	0.035
RPL24	60S ribosomal protein L24	3	2	2	4	4	4	1.71429	0.0075
ERO1L	ERO1-like protein alpha	11	8	8	17	12	15	1.62963	0.033
HSD17B4	Peroxisomal multifunctional enzyme type 2	3	3	3	2	1	2	0.555556	0.016
SERPINB2	Plasminogen activator inhibitor 2	8	6	6	3	0	4	0.35	0.034
DCD	Dermcidin	7	6	4	3	2	0	0.294118	0.033
EIF6	Eukaryotic translation initiation factor 6	4	3	2	0	1	1	0.222222	0.025
RPL31	60S ribosomal protein L31	2	2	1	0	0	0	0.20*	0.0075
TNKS1BP1	Isoform 1 of 182 kDa tankyrase 1-binding protein	2	2	1	0	0	1	0.2	0.047
HEBP2	HEBP2 protein (Fragment)	5	2	4	0	1	1	0.181818	0.033
C9orf169	similar to hCG2041354	2	2	2	0	1	0	0.166667	0.0075
PHGDH	D-3-phosphoglycerate dehydrogenase	2	2	2	0	0	1	0.166667	0.0075
TXNDC17	Thioredoxin domain-containing protein 17	2	2	2	0	1	0	0.166667	0.0075
GLRX3	Glutaredoxin-3	3	2	1	0	0	0	0.17*	0.026
ME1	NADP-dependent malic enzyme	3	2	1	0	0	0	0.17*	0.026
PSMD1	Isoform 1 of 26S proteasome non-ATPase regulatory subunit 1	3	2	1	0	0	0	0.17*	0.026
